# Supplementary material for: Biosynthesised Silver Nanoparticles Loading onto Biphasic Calcium Phosphate for Antibacterial and Bone Tissue Engineering Applications
Source: Antibiotics (Basel). 2022 Dec 8;11(12):1780. doi: 10.3390/antibiotics11121780 (PMC9774414; doi:10.3390/antibiotics11121780)
Supplement: Supplementary file 1 [file antibiotics-11-01780-s001.zip]

Archive with 1 entries (1 files):
- antibiotics-2049187-supplementary.pdf
